# Supplementary material for: Functional variation in phyllogen, a phyllody‐inducing phytoplasma effector family, attributable to a single amino acid polymorphism
Source: Mol Plant Pathol. 2020 Aug 19;21(10):1322–36. doi: 10.1111/mpp.12981 (PMC7488466; doi:10.1111/mpp.12981)
Supplement: Supplementary file 11 — Table S1 [file MPP-21-1322-s011.xlsx]

## Sheet: Sheet1
Table S1. Phytoplasma strains with phyllogen sequence.
Species	Strain name	Abbreviation	GenBank accession no.		Reference of phyllogen	phyllogen group
			16S rRNA	phyllogen
Ca. P. asteris	aster yellows 24126	AY-J	HM590616	LC388988a	this study	Phyl-A
	carrot yellows	CA	HM448473	LC388989a	this study	Phyl-A
	clover phyllody	KVF	HQ530150	LC388991a	this study	Phyl-A
	diplotaxis virescence	DIV	HM590618	LC388990a	this study	Phyl-A
	garlic yellows	GY	AB750363	LC388981a	this study	Phyl-A
	henon-bamboo witches’ broom	HBWB	AB242433	LC388982a	this study	Phyl-D
	hydrangea phyllody	HYDF	LC388963	LC388983a	this study	Phyl-A
	hydrangea phyllody	HP	AB738736	LC388992	this study	Phyl-D
	mulberry dwarf	MD	AB693124	LC492887	this study	Phyl-B
	porcelain vine witches' broom	PvWB	AB693126	LC388972	this study	Phyl-B
	rhus yellows	RhY	AB738740	LC388985a	this study	Phyl-D
	sumac witches' broom	SWB	AB693125	LC388987	this study	Phyl-D
	apricot chlorotic leafroll	AY-A	LC388956	AB862479	Maejima et al., 2014	Phyl-A
	aster yellows	AY2192	LC388957	AB862480	Maejima et al., 2014	Phyl-A
	aster yellows from apricot	A-AY	LC388958	AB862477	Maejima et al., 2014	Phyl-A
	aster yellows witches' broom	AY-WB	CP000061	CP000061b	MacLean et al., 2011	Phyl-A
	atypic aster yellows	AVUT	LC388959	AB862478	Maejima et al., 2014	Phyl-A
	carrot yellows	CA-76	LC388960	AB862481	Maejima et al., 2014	Phyl-A
	chrysanthemum yellows	CYP	JSWH01000230	JSWH01000189	Pacifico et al., 2015	Phyl-A
	eggplant dwarf	ED	LC388961	AB862482	Maejima et al., 2014	Phyl-A
	gladiolus witches' broom	GLAW	LC388962	AB897828	Maejima et al., 2014	Phyl-A
	gladiolus witches’ broom	GLAWC	HM590619	AB862483	Maejima et al., 2014	Phyl-A
	leontodon yellows	LEO	HM590620	AB862484	Maejima et al., 2014	Phyl-A
	maryland aster yellows	AY1	KC283215	DQ837760	Jomantiene et al., 2007	Phyl-A
	New Jersey aster yellows	NJAY	HM590622	MAPF01000027	Sparks et al., 2018	ntc
	oilseed rape virescence	RV	HM590625	AB862487	Maejima et al., 2014	Phyl-A
	onion yellows	OY	D12569	AB812838	Maejima et al., 2014	Phyl-A
	peach yellows	PYR	HM590624	AB862486Ψ	Maejima et al., 2014	Phyl-A
	primula green	PrG	HM590623	AB862485	Maejima et al., 2014	Phyl-A
	severe western aster yellows	SAY	LC388964	AB862488	Maejima et al., 2014	Phyl-A
	tomato yellows	TY	unknown	EF200537	Jomantiene et al., 2007	Phyl-A
	wheat blue dwarf	WBD	AVAO01000003	AVAO01000004Ψ	Chen et al., 2014	Phyl-A
Ca. P. aurantifolia	chrysanthemum virescence	ChV	AB247462	LC388993, LC388994Ψ	this study	Phyl-D
	cleome phyllody	CLP	LC388965	LC388979a	this study	Phyl-D
	crotalaria phyllody	CrP	EF193355	LC388980a	this study	Phyl-D
	faba bean phyllody	FBP	HQ589188	LC388974	this study	Phyl-D
	soybean phyllody	SOYP	EF193353	LC388986a	this study	Phyl-D
	Echinacea purpurea' witches'-broom	EPWB	LKAC01000001	LKAC01000004	Chang, et al., 2015	Phyl-D
	peanut witches' broom	PnWB	AMWZ01000012	AMWZ01000001, AMWZ01000003Ψ	Cheng et al., 2013	Phyl-D
	witches' broom of lime	WBDL	U15442	LC388975	this study	Phyl-D
Ca. P. fragariae	strawberry yellows	SY	LC388966	LC388969	this study	Phyl-B
Ca. P. fraxini	ash yellows	ASHy2	LC388967	LC388976Ψ	this study	Phyl-C
Ca. P. japonicum	Japanese hydrangea phyllody	JHP	AB010425	LC388970	this study	Phyl-A
Ca. P. oryzae	rice yellow dwarf	RYD	D12581	LC388973	this study	Phyl-A
Ca. P. phoenicium	naxos yellows	NaxY	HQ589191	LC388977a	this study	Phyl-A
	picris echioides yellows	PEY	JQ868441	AB862490	Maejima et al., 2014	Phyl-A
	ChiP	ChiP	unknown	PUUG01000078	unpublished	Phyl-A
Ca. P. pruni	bellis virescence	BellVir	KC412024	MH756633	Fernández et al., 2019	Phyl-C
	clover proliferation	CP	LC388968	AB862489	Maejima et al., 2014	Phyl-A
	italian clover phyllody	MA1	AKIM01000010	AKIM01000158a	Saccardo et al., 2012	Phyl-A
	poinsettia branch-inducing	JR1	AKIK01000040	AKIK01000122	Saccardo et al., 2012	Phyl-A
	poinsettia branch-inducing	PoiBI	AF190223	LC388995	this study	Phyl-A
	spiraea stunt	SP1	AF190228	EF200539	Jomantiene et al., 2007	Phyl-A
	Vc33	Vc33	LLKK01000003	LLKK01000018	Zamorano et al., 2016	Phyl-C
Ca. P. solani	231/09	231/09	JQ730741	FO393428	Mitrović et al., 2014	Phyl-C
	284/09	284/09	JQ730740	FO393427	Mitrović et al., 2014	Phyl-C
Ca. P. trifolii	lucerne virescence	LUM	EF186821	LC388984a	this study	Phyl-A
	potato witches' broom	PWB	AY500818	LC388978a	this study	Phyl-A
	catharanthus phyllody	CPS	EF186819	AB897827	Maejima et al., 2014	Phyl-A
Ca. P. ziziphi	jujube witches' broom	JWB	AB052876	LC388971	this study	Phyl-D
	jujube witches' broom	JWB-nky	CP025121	CP025121d	Wang et al., 2018a	Phyl-D
a Partial phyllogen gene sequence was determined.
b Known as SAP54 (MacLean et al., 2011).
c nt: not tested for partial phyllogen gene with incomplete and/or incorrect at its C-terminus similar to SAP54 (Sparks et al., 2018).
d The complete genome sequence contains two identical copies of phyllogen at two locations (Wang et al., 2018a).
Ψ indicates C-terminus truncated phyllogens due to the premature stop codon.
References
Saccardo, F., Martini, M., Palmano, S., Ermacora, P., Scortichini, M., Loi, N. et al. (2012) Genome drafts of four phytoplasma strains of the ribosomal group 16SrIII. Microbiology, 158, 2805–2814.
Chung, W.C., Chen, L.L., Lo, W.S., Lin, C.P., Kuo, C.H. (2013) Comparative analysis of the peanut witches'-broom phytoplasma genome reveals horizontal transfer of potential mobile units and effectors. PLoS One, 8, e62770.
Chen, W., Li, Y., Wang, Q., Wang, N., Wu, Y. (2014) Comparative genome analysis of wheat blue dwarf phytoplasma, an obligate pathogen that causes wheat blue dwarf disease in China. PLoS One, 9, e96436.
Pacifico, D., Galetto, L., Rashidi, M., Abbà, S., Palmano, S., Firrao, G. et al. (2015) Decreasing global transcript levels over time suggest that phytoplasma cells enter stationary phase during plant and insect colonization. Applied and Environmental Microbiology, 81, 2591–2602.
Chang, S.H., Cho, S.T., Chen, C.L., Yang, J.Y., Kuo, C.H. (2015) Draft genome sequence of a 16SrII-A subgroup phytoplasma associated with purple coneflower (Echinacea purpurea) witches’ broom disease in Taiwan. Genome Announcements, 3, e01398-15.
Zamorano, A. and Fiore, N. (2016) Draft Genome Sequence of 16SrIII-J Phytoplasma, a Plant Pathogenic Bacterium with a Broad Spectrum of Hosts. Genome Announcements, 4, e00602-16.
Sparks, M.E., Bottner-Parker, K.D., Gundersen-Rindal, D.E., Lee, I.M. (2018) Draft genome sequence of the New Jersey aster yellows strain of ‘Candidatus Phytoplasma asteris’. PLoS One, 13, e0192379.
