# Supplementary material for: Functional variation in phyllogen, a phyllody‐inducing phytoplasma effector family, attributable to a single amino acid polymorphism
Source: Mol Plant Pathol. 2020 Aug 19;21(10):1322–36. doi: 10.1111/mpp.12981 (PMC7488466; doi:10.1111/mpp.12981)
Supplement: Supplementary file 12 — Table S2 [file MPP-21-1322-s012.xlsx]

## Sheet: Table S2
Table S2. Primers used in this study
Primer name	Sequence (5'→3')	Target gene	Purpose	Reference
PHYL-F	ATTGAAGAAAAYATAATTAATTTAAAA	PHYL1	Detection and genome walking of PHYL1	This study
PHYL-R	ATAAGTTTTTAATTGTTCTTTTTG	PHYL1	Detection and genome walking of PHYL1	This study
ASHy2_F_GSPa	GGCGATGAATGATAACGAAGCTGGAACTAG	PHYL1ASHy2	Genome walking of PHYL1	This study
ASHy2_F_GSPb	GCAAGAGAAAAAGTTAAAATAAAAG	PHYL1ASHy2	Genome walking of PHYL1	This study
ASHy2_F_GSPc	GATAATTTTCAAAAAATTGAAATTCTTATTC	PHYL1ASHy2	Genome walking of PHYL1	This study
ASHy2_R_GSPb	CTTTTATTTTAACTTTTTCTCTTGC	PHYL1ASHy2	Genome walking of PHYL1	This study
ASHy2_R_GSPc	GAATAAGAATTTCAATTTTTTGAAAATTATC	PHYL1ASHy2	Genome walking of PHYL1	This study
FBP_F_GSPb	CGCAAAAGAAATAACAAACATAAATAAAAC	PHYL1FBP	Genome walking of PHYL1	This study
FBP_F_GSPc	CAGTTAATCTCACTGATGATCAAAAAG	PHYL1FBP	Genome walking of PHYL1	This study
FBP_R_GSPb	GTTTTATTTATGTTTGTTATTTCTTTTGCG	PHYL1FBP	Genome walking of PHYL1	This study
FBP_R_GSPc	CTTTTTGATCATCAGTGAGATTAACTG	PHYL1FBP	Genome walking of PHYL1	This study
HP_R_GSPa	TTAAATTGTTTAAAAGGTTTTTATAAGTTTTTAATTGTTC	PHYL1HP	Genome walking of PHYL1	This study
JHP_R_GSPa	ATTATGAATTAAATTTTCTAAATTTTGTTTCAACAC	PHYL1JHP	Genome walking of PHYL1	This study
JHP_R_GSPb	GTTGTATTTCTCTTTCTATATTTATTTTTTC	PHYL1JHP	Genome walking of PHYL1	This study
JHP_R_GSPc	CAACACTAAAAGATTATTTTTTCTAGG	PHYL1JHP	Genome walking of PHYL1	This study
JWB_F_GSPb	AAAATTTATGATAATGCAAMMAAAATAACAAA	PHYL1JWB	Genome walking of PHYL1	This study
JWB_F_GSPc	CTGATRATCAAAAAGAAAWTCTCTTAAAATTA	PHYL1JWB	Genome walking of PHYL1	This study
JWB_R_GSPb	TTTGTTATTTTKKTTGCATTATCATAAATTTT	PHYL1JWB	Genome walking of PHYL1	This study
JWB_R_GSPc	TAATTTTAAGAGAWTTTCTTTTTGATYATCAG	PHYL1JWB	Genome walking of PHYL1	This study
RYD_F_GSPb	AAAAAATAAATACAGAAARAGAAATA	PHYL1RYD	Genome walking of PHYL1	This study
RYD_F_GSPc	AAACAAAATTTAGAAAAWTTAATTYATAAT	PHYL1RYD	Genome walking of PHYL1	This study
RYD_R_GSPb	TATTTCTYTTTCTGTATTTATTTTTT	PHYL1RYD	Genome walking of PHYL1	This study
RYD_R_GSPc	ATTATRAATTAAWTTTTCTAAATTTTGTTT	PHYL1RYD	Genome walking of PHYL1	This study
SY_F_GSPb	CACAGAAAAAGAATTAAACACATTATC	PHYL1SY	Genome walking of PHYL1	This study
SY_F_GSPc	GAAGAAACAATCTTTTAGYGTTAAAAC	PHYL1SY	Genome walking of PHYL1	This study
SY_R_GSPb	GATAATGTGTTTAATTCTTTTTCTGTG	PHYL1SY	Genome walking of PHYL1	This study
SY_R_GSPc	GTTTTAACRCTAAAAGATTGTTTCTTC	PHYL1SY	Genome walking of PHYL1	This study
WBDL_R_GSPa	CTTTTTGATTATTAACTAATTGTTTGCTATTTTCTTG	PHYL1WBDL	Genome walking of PHYL1	This study
ASHy2_F1	AAGGAACCAATTCAGTCATGAATGATAACGAAGCTGGAAC	PHYL1ASHy2	Validation of genome walking analysis	This study
ASHy2_R1	AAGCTGGGTCTAGATTTAATCATGTAAATAATTTAAAAGTGTTT	PHYL1ASHy2	Validation of genome walking analysis	This study
JHP_F1	AAGGAACCAATTCAGTCATGAATAAAGATATTGCTAGCAC	PHYL1JHP	Validation of genome walking analysis	This study
JHP_R1	AAGCTGGGTCTAGATTTAATTATTTTCATCATTTAAAGTCTTTAA	PHYL1JHP	Validation of genome walking analysis	This study
JWB_F1	AAGGAACCAATTCAGTCATGGATCCAAAACTTCCAGAAAC	PHYL1HP, PHYL1JWB	Validation of genome walking analysis	This study
JWB_R1	AAGCTGGGTCTAGATTTAGTTATTTTCATCATTTAAATTGTTTA	PHYL1HP, PHYL1JWB	Validation of genome walking analysis	This study
RYD_F1	AAGGAACCAATTCAGTCATGAATAAAGATATTGCTACTACTAG	PHYL1RYD	Validation of genome walking analysis	This study
RYD_R1	AAGCTGGGTCTAGATTTAATTATTTTTATTATTTAACATGTTTAAAAG	PHYL1RYD	Validation of genome walking analysis	This study
SY_F1	AAGGAACCAATTCAGTCATGGATAAAGATATTCCTAGTACTG	PHYL1PvWB, PHYL1SY	Validation of genome walking analysis	This study
SY_R1	AAGCTGGGTCTAGATTTAATCATTTAAATTTTTTAAAAGAATTTG	PHYL1PvWB, PHYL1SY	Validation of genome walking analysis	This study
WBDL_F1	AAGGAACCAATTCAGTCATGGATCCAAACCTTCCAG	PHYL1FBP, PHYL1WBDL	Validation of genome walking analysis	This study
WBDL_R1	AAGCTGGGTCTAGATTTAGTTATTGTCATCATTTAAATTC	PHYL1FBP, PHYL1WBDL	Validation of genome walking analysis	This study
ENTA_FBPoptF	AAGGAACCAATTCAGTCATGAATCCTAATTTGCCTGGG	PHYL1FBP	cloning to pENTA vector	This study
ENTA_FBPoptR	AAGCTGGGTCTAGATTCAGTTGTTGTCGTCGTTGAG	PHYL1FBP	cloning to pENTA vector	This study
ENTA_PvWBoptF	AAGGAACCAATTCAGTCATGGATAAGGATATCCCTAGCAC	PHYL1PvWB, PHYL1MD	cloning to pENTA vector, RT-PCR	This study
ENTA_PvWBoptR	AAGCTGGGTCTAGATTCAGTCGTTGAGGTTCTTGAG	PHYL1PvWB, PHYL1MD	cloning to pENTA vector, RT-PCR	This study
PHYL1JWB_F2	AGAATAAATAAATAAGGAGTTATAAGTTAAA	PHYL1HP	Identification of PHYL1SWB	This study
gepA-uniR	AAACAGGVCCRTRAAKCCAHGC	PHYL1HP	Identification of PHYL1SWB	This study
JR1_F2	CAAAATGAAATATCAATTTAACAATAATTGG	PHYL1JR1	Identification of PHYL1PWB	This study
PhylR6	TGTTGGTACCATTCTTTGGTGCGTTG	PHYL1JR1	Identification of PHYL1PWB	Maejima et al., 2014
FRA_IGS_F	GGGGTAAAAAATTAAAGGAGTTAYGAATTA	PHYL1PvWB	Identification of PHYL1MD	This study
FRA_IGS_R	TCAGCTGRGGTGATTTCGTA	PHYL1PvWB	Identification of PHYL1MD	This study
PoiBI-F1	TGAAACCAAAAGAAGTCAAAATGAAATATC	PHYL1JR1	Identification of PHYL1PoiBI	This study
PoiBI-R1	CTACTATTCCTTGTTTTAATCTTTGGATGC	PHYL1JR1	Identification of PHYL1PoiBI	This study
AUR-1	GGCAAAACAATGTAATCCGTAAACCTAGC	PHYL1ChV	Identification of PHYL1ChV	This study
AUR-2	GGGGATTGTGTTTAGGTTATTTAAACGAAGAC	PHYL1ChV	Identification of PHYL1ChV	This study
AUR-3	GGCAATATTCATATGAACGTAACCAAA	PHYL1ChVΨ	Identification of PHYL1ChVΨ	This study
AUR-4	CTATATGACATTACCTCGGCTGAGGGA	PHYL1ChVΨ	Identification of PHYL1ChVΨ	This study
SN910601	GTTTGATCCTGGCTCAGGATT	16S rRNA	Identification of 16S rRNA gene	Namba et al., 1993
SN910502	AACCCCGAGAACGTATTCACC	16S rRNA	Identification of 16S rRNA gene	Namba et al., 1993
SN020522	TCGCCGTTAATTGCGTCCTT	16S rRNA	Identification of 16S rRNA gene	Jung et al., 2003
pTRV2-1153-1172R	GGGATTAGGACGTATCGGAC	TRV	in planta expression of PHYL1	This study
pTRV2-1173-1193F	TAGGGATTTAAGGACGTGAAC	TRV	in planta expression of PHYL1	Iwabuchi et al., 2019
pTRV2-2A-F	CGATACGTCCTAATCCCAATTTTGACCTTCTTAAGCT	2A	in planta expression of PHYL1	This study
2A-R	GGGCCCAGGGTTGGACTCGA	2A	in planta expression of PHYL1	Iwabuchi et al., 2019
2A-sGFP-F	AGTCCAACCCTGGGCCCATGGTGAGCAAGGGCGAGGA	sGFP	in planta expression of PHYL1	This study
pTRV2-sFGP-R	ACGTCCTTAAATCCCTACTTGTACAGCTCGTCCA	sGFP	in planta expression of PHYL1	This study
2A-STOL-F	TCCAACCCTGGGCCCATGAACAACAACGAGGCTGG	PHYL1231/09	in planta expression of PHYL1	This study
pTRV2-STOL-R	GTCCTTAAATCCCTATCAATCGTTGAGAGACTTGA	PHYL1231/09	in planta expression of PHYL1	This study
2A-JHP-F	TCCAACCCTGGGCCCATGAACAAGGATATCGCTTC	PHYL1JHP	in planta expression of PHYL1	This study
pTRV2-JHP_JWB-R	GTCCTTAAATCCCTATCAGTTGTTCTCATCGTTGA	PHYL1JHP, PHYL1JWB	in planta expression of PHYL1	This study
2A-JWB-F2	TCCAACCCTGGGCCCATGGATCCTAAGCTCCCTGAGAC	PHYL1JWB	in planta expression of PHYL1	This study
pTRV2-OY-F	CGATACGTCCTAATCCCATGAACAAGGATATCGCTTCTG	PHYL1OY	in planta expression of PHYL1	This study
2A-PHYL1PnWB-F	AGTCCAACCCTGGGCCCATGGATCCTAAGCTCCCTGA	PHYL1PnWB	in planta expression of PHYL1	This study
pTRV2-PHYL1PnWB-R	ACGTCCTTAAATCCCTAGTTCTTCTCATCGTTGAGA	PHYL1PnWB	in planta expression of PHYL1	This study
2A-fragariae-F	TCCAACCCTGGGCCCATGGATAAGGATATCCCTTC	PHYL1SY	in planta expression of PHYL1	This study
pTRV2-fragariae-R	GTCCTTAAATCCCTATCAATCGTTGAGGTTCTTGA	PHYL1SY	in planta expression of PHYL1	This study
2A-MD-F	TCCAACCCTGGGCCCATGGATAAGGATATCCCTAGCAC	PHYL1MD	in planta expression of PHYL1	This study
pTRV2-MD-R	GTCCTTAAATCCCTATCAGTCGTTGAGGTTCTTGAG	PHYL1MD	in planta expression of PHYL1	This study
Phyl_to_pENTR_F1	AAGGAACCAATTCAGTCATGGGGATGAATAAAGATATTGCTAG	PHYL1PYRΨ	RT-PCR	This study
Phyl_to_pENTR_R1	AAGCTGGGTCTAGATTTAATTATTTTCATCATTTAAAGTTTTTAAAAG	PHYL1PYRΨ	RT-PCR	This study
pGBK-STOL-F	AGAGGAGGACCTGCATATGAACAACAACGAGGCTGG	PHYL1231/09	Y2H (pGBKT7 vector)	This study
pGBK-STOL-R	TCGACGGATCCCCGGGAATTCTCAATCGTTGAGAGACTTGA	PHYL1231/09	Y2H (pGBKT7 vector)	This study
pGBK-FBP-F	AGAGGAGGACCTGCATATGAATCCTAATTTGCCTGGG	PHYL1FBP	Y2H (pGBKT7 vector)	This study
pGBK-FBP-R	TCGACGGATCCCCGGGAATTCTCAGTTGTTGTCGTCGTTGAG	PHYL1FBP	Y2H (pGBKT7 vector)	This study
pGBK-JHP-F	AGAGGAGGACCTGCATATGAACAAGGATATCGCTTC	PHYL1JHP	Y2H (pGBKT7 vector)	This study
pGBK-JHP_JWB-R	TCGACGGATCCCCGGGAATTCTCAGTTGTTCTCATCGTTGA	PHYL1JHP, PHYL1JWB	Y2H (pGBKT7 vector)	This study
pGBK-JWB-F2	AGAGGAGGACCTGCATATGATGGATCCTAAGCTCCCTGAGAC	PHYL1JWB	Y2H (pGBKT7 vector)	This study
pGBK-PvWB-F	AGAGGAGGACCTGCATATGGATAAGGATATCCCTAGCAC	PHYL1PvWB, PHYL1MD	Y2H (pGBKT7 vector)	This study
pGBK-PvWB-R	TCGACGGATCCCCGGGAATTCTCAGTCGTTGAGGTTCTTGAG	PHYL1PvWB, PHYL1MD	Y2H (pGBKT7 vector)	This study
pGBK-fragariae-F	AGAGGAGGACCTGCATATGGATAAGGATATCCCTTC	PHYL1SY	Y2H (pGBKT7 vector), RT-PCR	This study
pGBK-fragariae-R	TCGACGGATCCCCGGGAATTCTCAATCGTTGAGGTTCTTGA	PHYL1SY	Y2H (pGBKT7 vector), RT-PCR	This study
FRAopt_Q30K_F	AACCTCAAGGATAAGATCAGGGAAAACGCTGTGAAG	PHYL1SY	site-directed mutagenesis of PHYL1	This study
FRAopt_Q30K_R	TTTTCCCTGATCTTATCCTTGAGGTTGATGATGATC	PHYL1SY	site-directed mutagenesis of PHYL1	This study
FRAopt_R64N_F	CTCAAGAGAAACCTCACCGATCTCATCAACAATC	PHYL1SY	site-directed mutagenesis of PHYL1	This study
FRAopt_R64N_R	GAGATCGGTGAGGTTTCTCTTGAGAACGAGGAGG	PHYL1SY	site-directed mutagenesis of PHYL1	This study
FRAopt_R64D_F	CTCAAGAGAGATCTCACCGATCTCATCAACAATC	PHYL1SY	site-directed mutagenesis of PHYL1	This study
FRAopt_R64D_R	GAGATCGGTGAGATCTCTCTTGAGAACGAGGAGG	PHYL1SY	site-directed mutagenesis of PHYL1	This study
FRAopt_R64K_F	CTCAAGAGAAAGCTCACCGATCTCATCAACAATC	PHYL1SY	site-directed mutagenesis of PHYL1	This study
FRAopt_R64K_R	GAGATCGGTGAGCTTTCTCTTGAGAACGAGGAGG	PHYL1SY	site-directed mutagenesis of PHYL1	This study
FRAopt_R64Q_F	CTCAAGAGACAACTCACCGATCTCATCAACAATC	PHYL1SY	site-directed mutagenesis of PHYL1	This study
FRAopt_R64Q_R	GAGATCGGTGAGTTGTCTCTTGAGAACGAGGAGG	PHYL1SY	site-directed mutagenesis of PHYL1	This study
STOLopt_K24Q_F	AACATCAAGAACCAAATCAGAGAGAACGCTTCTAAG	PHYL1231/09	site-directed mutagenesis of PHYL1	This study
STOLopt_K24Q_R	TTCTCTCTGATTTGGTTCTTGATGTTCACGATGATC	PHYL1231/09	site-directed mutagenesis of PHYL1	This study
STOLopt_N61R_F	ATCCTCACCAGACTCACTAAGCTCATCAACAACC	PHYL1231/09	site-directed mutagenesis of PHYL1	This study
STOLopt_N61R_R	GAGCTTAGTGAGTCTGGTGAGGATCTTGGTGAGG	PHYL1231/09	site-directed mutagenesis of PHYL1	This study
OYWopt2_K30Q_F	GAGAACATTATCAACCTCAAGTACCAAATCAGAAAGAACGCTGTTAAG	PHYL1OY	site-directed mutagenesis of PHYL1	This study
OYWopt2_K30Q_R	CTTAACAGCGTTCTTTCTGATTTGGTACTTGAGGTTGATAATGTTCTC	PHYL1OY	site-directed mutagenesis of PHYL1	This study
OYWopt2_N64R_F	CCTCGCTCTCAAGCAGAGACTTGAGAACCTCATCCACAAC	PHYL1OY	site-directed mutagenesis of PHYL1	This study
OYWopt2_N64R_R	GTTGTGGATGAGGTTCTCAAGTCTCTGCTTGAGAGCGAGG	PHYL1OY	site-directed mutagenesis of PHYL1	This study
PnWBopt_2mt_F	GAACATCATCAACCTCAAGCAACAAATCTACGATAACGCTACCAAG	PHYL1PnWB	site-directed mutagenesis of PHYL1	This study
PnWBopt_2mt_F	GTTATCGATGAGCTGCTTGTATCTCTCTTTGAGCTTGAGAAGG	PHYL1PnWB	site-directed mutagenesis of PHYL1	This study
PnWBopt_87R	TTGCTTGAGGTTGATGATGTTC	PHYL1PnWB	site-directed mutagenesis of PHYL1	This study
PnWBopt_190F	TACAAGCAGCTCATCGATAAC	PHYL1PnWB	site-directed mutagenesis of PHYL1	This study
PvWB_G30C_F	GATATCCCTAGCACCTCTAACAAGCACCAGAACAACGACAAC	PHYL1PvWB	site-directed mutagenesis of PHYL1	This study
PvWB_G30C_R	GTTGTCGTTGTTCTGGTGCTTGTTAGAGGTGCTAGGGATATC	PHYL1PvWB	site-directed mutagenesis of PHYL1	This study
trv-F	GCTGCTAGTTCATCTGCAC	TRV	confirmation of virus infection and foreign gene retention	Iwabuchi et al., 2019
trv-R	GCACGGATCTACTTAAAGAAC	TRV	confirmation of virus infection and foreign gene retention	Iwabuchi et al., 2019
SEP1_plsT_F	CCGGGGTGGATGCTCTGAAATTCGCGGCCGCAC	AtSEP1	Addition of stop codon in pENTA vector	This study
SEP1_plsT_R	GTGCGGCCGCGAATTTCAGAGCATCCACCCCGG	AtSEP1	Addition of stop codon in pENTA vector	This study
SEP2_plsT_F	CCCTGGCTGGATGCTGTGAAATTCGCGGCCGCAC	AtSEP2	Addition of stop codon in pENTA vector	This study
SEP2_plsT_R	GTGCGGCCGCGAATTTCACAGCATCCAGCCAGGG	AtSEP2	Addition of stop codon in pENTA vector	This study
SEP4_plsT_F	CTTCCCTGGATGGATGGTCTGAAATTCGCGGCCGCAC	AtSEP4	Addition of stop codon in pENTA vector	This study
SEP4_plsT_R	GTGCGGCCGCGAATTTCAGACCATCCATCCAGGGAAG	AtSEP4	Addition of stop codon in pENTA vector	This study
Rad23D_to_pGADT7_F	ACCAGATTACGCTCATATGAAGATTTTCGTGAAGACTCTC	RAD23D	Y2H (pGADT7 vector)	This study
Rad23D_to_pGADT7_R	TGCCCACCCGGGTGGAATTATTGATCTTCAAACTCATGCATGTG	RAD23D	Y2H (pGADT7 vector)	This study
References
Namba, S., Kato, S., Iwanami, S., Oyaizu, H., Shiozawa, H., Tsuchizaki, T. (1993) Detection and differentiation of plant-pathogenic mycoplasma-like organisms using polymerase chain reaction. Phytopathology, 83, 786–791.
Jung, H.Y., Sawayanagi, T., Kakizawa, S., Nishigawa, H., Wei, W., Oshima, K. et al. (2003) ‘Candidatus Phytoplasma ziziphi’, a novel phytoplasma taxon associated with jujube witches’-broom disease. International Journal of Systematic and Evolutionary Microbiology, 53, 1037–1041.
