# Supplementary material for: Functional variation in phyllogen, a phyllody‐inducing phytoplasma effector family, attributable to a single amino acid polymorphism
Source: Mol Plant Pathol. 2020 Aug 19;21(10):1322–36. doi: 10.1111/mpp.12981 (PMC7488466; doi:10.1111/mpp.12981)
Supplement: Supplementary file 13 — Table S3 [file MPP-21-1322-s013.xlsx]

## Sheet: Sheet1
Table S3. Nucleotide sequence identity (%) of partial phyllogen sequences between primers PHYL-F/R.
Species	Strain name	Abbreviation	nucleotide sequence identity (%)
			PHYL1OY	SAP54	PHYL1PnWB
Ca. P. asteris	aster yellows 24126	AY-J	95.3	93.8	68.8
	carrot yellows	CA	95.3	93.8	68.8
	clover phyllody	KVF	95.3	93.8	68.8
	diplotaxis virescence	DIV	95.3	93.8	68.8
	garlic yellows	GY	100	90.7	68.8
	henon-bamboo witches’ broom	HBWB	69.6	74	97.6
	hydrangea phyllody	HP	69.6	74	97.6
	hydrangea phyllody	HYDF	95.3	93.8	68.8
	mulberry dwarf	MD	76.7	76.7	71.2
	porcelain vine witches' broom	PvWB	76.7	76.7	71.2
	rhus yellows	RhY	69.6	74	97.6
	sumac witches' broom	SWB	69.6	74	97.6
Ca. P. aurantifolia	cleome phyllody	CLP	68.8	70.4	100
	crotalaria phyllody	CrP	72.7	75	84.9
	faba bean phyllody	FBP	72	75	85.7
	soybean phyllody	SOYP	72	75	85.7
	witches' broom of lime	WBDL	75.4	71.2	87.3
Ca. P. fragariae	strawberry yellows	SY	74.4	74.4	69.6
Ca. P. fraxini	ash yellows	ASHy2	73.1	73.3	71.4
Ca. P. japonicum	Japanese hydrangea phyllody	JHP	91.5	89.1	69.6
Ca. P. oryzae	rice yellow dwarf	RYD	85.3	85.3	74
Ca. P. phoenicium	naxos yellows	NaxY	95.3	93.8	68.8
Ca. P. trifolii	lucerne virescence	LUM	96.9	93.8	69.6
	potato witches' broom	PWB	89.9	92.2	72
Ca. P. ziziphi	jujube witches' broom	JWB	69.6	74	96.8
