# Supplementary material for: Functional variation in phyllogen, a phyllody‐inducing phytoplasma effector family, attributable to a single amino acid polymorphism
Source: Mol Plant Pathol. 2020 Aug 19;21(10):1322–36. doi: 10.1111/mpp.12981 (PMC7488466; doi:10.1111/mpp.12981)
Supplement: Supplementary file 14 — Table S4 [file MPP-21-1322-s014.xlsx]

## Sheet: nucleotide
Table S4. Nucleotide and amino acid sequence identity (%) of full-length phyllogen genes.
	Identity (%)		60	70	80	90	100
	group	Phyl-A																													Phyl-B			Phyl-C					Phyl-D
group	strain name	RYD	JHP	AY-WBa	JR1	PoiBI	PWB	TY	ED	OY	AVUT	PrG	CPS	A-AY	AY-A	CA76	CP	LEO	PYRΨ	SAY	AY2192	WBDΨ	PEY	ChiP	RV	AY1	SP1	GLAW	GLAWC	CYP	SY	PvWB	MD	231/09	284/09	ASHy2Ψ	Vc33	BellVir	EPWB	PnWB	ChV	JWB	JWB-nky	SWB	HP	PnWBΨ	FBP	WBDL	ChVΨ
Phyl-A	RYD
	JHP	86.001
	AY-WBa	86.801	90.301
	JR1	83.601	88.401	93.001
	PoiBI	83.601	88.401	93.001	100.001
	PWB	82.001	85.201	90.601	94.601	94.601
	TY	86.301	91.701	92.501	90.601	90.601	90.001
	ED	86.301	91.701	92.501	90.601	90.601	90.001	100.001
	OY	86.301	91.701	92.501	90.601	90.601	90.001	100.001	100.001
	AVUT	87.601	91.901	92.801	91.401	91.401	90.601	97.401	97.401	97.401
	PrG	87.601	91.901	92.801	91.401	91.401	90.601	97.401	97.401	97.401	100.001
	CPS	86.801	92.701	93.601	91.401	91.401	90.601	97.601	97.601	97.601	98.701	98.701
	A-AY	88.201	91.701	93.901	91.101	91.101	89.501	96.801	96.801	96.801	97.101	97.101	97.101
	AY-A	88.201	91.701	93.901	91.101	91.101	89.501	96.801	96.801	96.801	97.101	97.101	97.101	100.001
	CA76	87.901	91.401	94.101	90.801	90.801	89.201	96.601	96.601	96.601	97.401	97.401	97.401	99.701	99.701
	CP	87.401	91.901	94.101	91.101	91.101	90.001	97.101	97.101	97.101	98.101	98.101	98.901	98.101	98.101	98.401
	LEO	87.601	91.401	93.901	91.101	91.101	89.501	96.601	96.601	96.601	97.401	97.401	97.401	98.701	98.701	98.901	97.901
	PYRΨ	88.101	91.601	94.901	91.401	91.401	90.001	96.601	96.601	96.601	97.601	97.601	97.601	98.901	98.901	99.201	98.101	99.501
	SAY	86.301	91.401	93.601	91.101	91.101	89.501	96.301	96.301	96.301	97.601	97.601	97.601	97.901	97.901	98.101	97.601	98.101	98.401
	AY2192	86.001	91.101	93.301	90.801	90.801	89.201	96.001	96.001	96.001	97.401	97.401	97.401	97.601	97.601	97.901	97.401	97.901	98.101	99.701
	WBDΨ	86.001	91.101	93.301	90.801	90.801	89.201	96.001	96.001	96.001	97.401	97.401	97.401	97.601	97.601	97.901	97.401	97.901	98.101	99.701	100.001
	PEY	86.001	90.601	93.301	90.101	90.101	89.001	95.501	95.501	95.501	97.401	97.401	96.801	97.601	97.601	97.901	96.801	97.901	98.101	98.701	98.401	98.401
	ChiP	86.001	90.601	93.301	90.101	90.101	89.001	95.501	95.501	95.501	97.401	97.401	96.801	97.601	97.601	97.901	96.801	97.901	98.101	98.701	98.401	98.401	100.001
	RV	86.301	91.401	93.601	91.101	91.101	89.501	96.301	96.301	96.301	97.601	97.601	97.601	97.901	97.901	98.101	97.601	98.101	98.401	100.001	99.701	99.701	98.701	98.701
	AY1	86.301	91.401	93.601	91.101	91.101	89.501	96.301	96.301	96.301	97.601	97.601	97.601	97.901	97.901	98.101	97.601	98.101	98.401	100.001	99.701	99.701	98.701	98.701	100.001
	SP1	86.001	91.101	93.301	90.801	90.801	89.201	96.001	96.001	96.001	97.401	97.401	97.401	97.601	97.601	97.901	97.401	97.901	98.101	99.701	99.501	99.501	98.401	98.401	99.701	99.701
	GLAW	86.301	91.401	93.601	91.101	91.101	89.501	96.301	96.301	96.301	97.601	97.601	97.601	97.901	97.901	98.101	97.601	98.101	98.401	100.001	99.701	99.701	98.701	98.701	100.001	100.001	99.701
	GLAWC	86.301	91.401	93.601	91.101	91.101	89.501	96.301	96.301	96.301	97.601	97.601	97.601	97.901	97.901	98.101	97.601	98.101	98.401	100.001	99.701	99.701	98.701	98.701	100.001	100.001	99.701	100.001
	CYP	86.301	91.401	93.601	91.101	91.101	89.501	96.301	96.301	96.301	97.601	97.601	97.601	97.901	97.901	98.101	97.601	98.101	98.401	100.001	99.701	99.701	98.701	98.701	100.001	100.001	99.701	100.001	100.001
Phyl-B	SY	76.301	80.401	79.601	79.901	79.901	79.901	80.401	80.401	80.401	80.701	80.701	79.601	80.201	80.201	79.901	79.901	79.901	80.401	80.201	79.901	80.401	79.901	79.901	80.201	80.201	79.901	80.201	80.201	80.201
	PvWB	77.201	81.101	80.601	79.701	79.701	82.101	80.601	80.601	80.601	81.701	81.701	81.101	81.101	81.101	80.801	81.101	80.801	81.301	81.101	80.801	81.101	80.801	80.801	81.101	81.101	80.801	81.101	81.101	81.101	94.701
	MD	77.201	81.101	80.601	79.701	79.701	82.101	80.601	80.601	80.601	81.701	81.701	81.101	81.101	81.101	80.801	81.101	80.801	81.301	81.101	80.801	81.101	80.801	80.801	81.101	81.101	80.801	81.101	81.101	81.101	95.001	99.701
Phyl-C	231/09	74.501	75.501	75.301	76.701	76.701	75.901	75.501	75.501	75.501	76.701	76.701	76.701	77.501	77.501	77.201	76.701	77.501	78.001	76.601	76.301	75.401	76.701	76.701	76.601	76.601	76.301	76.601	76.601	76.601	75.501	76.701	76.701
	284/09	74.501	75.501	75.301	76.701	76.701	75.901	75.501	75.501	75.501	76.701	76.701	76.701	77.501	77.501	77.201	76.701	77.501	78.001	76.601	76.301	75.401	76.701	76.701	76.601	76.601	76.301	76.601	76.601	76.601	75.501	76.701	76.701	100.001
	ASHy2Ψ	73.701	72.801	75.801	74.901	74.901	73.701	72.901	72.901	72.901	74.401	74.401	74.701	73.501	73.501	73.201	74.101	72.801	74.801	73.501	73.201	73.001	73.501	73.501	73.501	73.501	73.201	73.501	73.501	73.501	73.601	74.001	74.001	83.501	83.501
	Vc33	76.501	74.601	80.601	77.801	77.801	75.101	75.001	75.001	75.001	78.501	78.501	78.801	78.601	78.601	78.301	78.201	78.001	80.101	78.001	77.601	77.701	78.601	78.601	78.001	78.001	77.601	78.001	78.001	78.001	75.201	73.101	73.101	85.801	85.801	82.501
	BellVir	75.101	76.901	80.601	77.201	77.201	74.901	77.101	77.101	77.101	76.001	76.001	76.901	76.901	76.901	76.601	76.601	76.401	76.901	77.101	76.801	76.301	77.101	77.101	77.101	77.101	76.801	77.101	77.101	77.101	76.101	75.801	75.801	83.601	83.601	81.501	92.201
Phyl-D	EPWB	71.501	72.101	72.501	71.101	71.101	70.801	70.301	70.301	70.301	70.801	70.801	70.601	71.101	71.101	70.801	70.601	70.601	71.101	70.301	70.001	70.301	69.801	69.801	70.301	70.301	70.001	70.301	70.301	70.301	68.501	72.201	72.501	68.401	68.401	72.001	75.201	72.101
	PnWB	71.501	72.101	72.501	71.101	71.101	70.801	70.301	70.301	70.301	70.801	70.801	70.601	71.101	71.101	70.801	70.601	70.601	71.101	70.301	70.001	70.301	69.801	69.801	70.301	70.301	70.001	70.301	70.301	70.301	68.501	72.201	72.501	68.401	68.401	72.001	75.201	72.101	100.001
	ChV	71.501	72.101	72.501	71.101	71.101	70.801	70.301	70.301	70.301	70.801	70.801	70.601	71.101	71.101	70.801	70.601	70.601	71.101	70.301	70.001	70.301	69.801	69.801	70.301	70.301	70.001	70.301	70.301	70.301	68.501	72.201	72.501	68.401	68.401	72.001	75.201	72.101	100.001	100.001
	JWB	75.301	76.301	76.901	73.001	73.001	72.701	71.901	71.901	71.901	71.901	71.901	72.101	72.501	72.501	72.301	72.101	72.001	72.501	72.101	71.901	71.901	71.401	71.401	72.101	72.101	71.901	72.101	72.101	72.101	73.201	72.601	72.901	69.301	69.301	72.301	74.601	72.901	93.801	93.801	93.801
	JWB-nky	75.301	76.301	76.901	73.001	73.001	72.701	71.901	71.901	71.901	71.901	71.901	72.101	72.501	72.501	72.301	72.101	72.001	72.501	72.101	71.901	71.901	71.401	71.401	72.101	72.101	71.901	72.101	72.101	72.101	73.501	72.901	73.201	69.301	69.301	72.001	74.601	72.901	94.001	94.001	94.001	99.701
	SWB	75.301	76.301	76.901	73.001	73.001	72.701	71.901	71.901	71.901	71.901	71.901	72.101	72.501	72.501	72.301	72.101	72.001	72.501	72.101	71.901	71.901	71.401	71.401	72.101	72.101	71.901	72.101	72.101	72.101	73.501	72.901	73.201	69.301	69.301	72.001	74.601	72.901	94.001	94.001	94.001	99.701	100.001
	HP	75.301	76.301	76.901	73.001	73.001	72.701	71.901	71.901	71.901	71.901	71.901	72.101	72.501	72.501	72.301	72.101	72.001	72.501	72.101	71.901	71.901	71.401	71.401	72.101	72.101	71.901	72.101	72.101	72.101	73.501	72.901	73.201	69.301	69.301	72.001	74.601	72.901	94.001	94.001	94.001	99.701	100.001	100.001
	PnWBΨ	68.301	72.901	72.301	72.001	72.001	68.901	69.701	69.701	69.701	69.901	69.901	69.901	70.501	70.501	70.201	69.901	70.101	70.301	69.901	69.701	68.001	69.401	69.401	69.901	69.901	71.101	69.901	69.901	69.901	70.701	69.301	69.601	68.401	68.401	69.601	71.001	70.601	83.101	83.101	83.101	82.301	82.601	82.601	82.601
	FBP	70.101	73.801	72.601	70.901	70.901	69.101	69.101	69.101	69.101	69.901	69.901	69.601	70.701	70.701	70.401	70.201	69.901	70.701	69.901	69.601	69.901	69.601	69.601	69.901	69.901	70.701	69.901	69.901	69.901	68.501	70.001	69.701	69.301	69.301	72.001	73.301	69.401	84.601	84.601	84.601	84.601	84.801	84.801	84.801	89.001
	WBDL	67.501	71.201	73.701	71.501	71.501	70.801	70.201	70.201	70.201	71.901	71.901	71.601	68.801	68.801	69.901	71.601	70.201	69.601	71.901	71.601	70.901	69.601	69.601	71.901	71.901	71.601	71.901	71.901	71.901	71.901	72.301	72.101	67.801	67.801	73.401	71.201	69.601	86.201	86.201	86.201	87.001	86.701	86.701	86.701	86.601	91.701
	ChVΨ	68.601	66.601	69.101	67.401	67.401	66.801	68.601	68.601	68.601	68.301	68.301	68.301	68.301	68.301	68.301	68.001	69.201	68.501	67.501	67.201	67.001	66.901	66.901	67.501	67.501	67.201	67.501	67.501	67.501	66.901	67.401	67.401	69.401	69.401	70.901	71.801	66.401	78.601	78.601	78.601	76.201	75.901	75.901	75.901	77.201	79.001	78.301
a Known as SAP54 (MacLean et al., 2011).
Ψ indicates C-terminus truncated phyllogens due to the premature stop codon.

## Sheet: amino acid
Table S4. Nucleotide and amino acid sequence identity (%) of full-length phyllogen genes.
	Identity (%)		40	50	60	70	80	90	100
	group	Phyl-A																											Phyl-B			Phyl-C				Phyl-D
group	strain name	JR1	PoiBI	PWB	JHP	RYD	AY-WBa	TY	ED	OY	AVUT	PrG	CP	CPS	A-AY	AY-A	CA76	LEO	PEY	ChiP	AY2192	SP1	AY1	GLAW	GLAWC	RV	SAY	CYP	SY	PvWB	MD	231/09	284/09	Vc33	BellVir	EPWB	PnWB	ChV	JWB	JWB-nky	SWB	HP	FBP	WBDL
Phyl-A	JR1
	PoiBI	100.001
	PWB	93.501	93.501
	JHP	78.001	78.001	72.401
	RYD	70.701	70.701	66.701	74.001
	AY-WBa	82.901	82.901	80.501	80.501	74.001
	TY	80.501	80.501	77.201	81.301	71.501	88.701
	ED	80.501	80.501	77.201	81.301	71.501	88.701	100.001
	OY	80.501	80.501	77.201	81.301	71.501	88.701	100.001	100.001
	AVUT	80.501	80.501	76.401	80.501	73.201	87.101	93.601	93.601	93.601
	PrG	80.501	80.501	76.401	80.501	73.201	87.101	93.601	93.601	93.601	100.001
	CP	81.301	81.301	77.201	82.101	74.801	89.501	94.401	94.401	94.401	97.601	97.601
	CPS	81.301	81.301	77.201	81.301	74.001	88.701	93.601	93.601	93.601	97.601	97.601	99.201
	A-AY	79.701	79.701	74.801	82.101	75.601	88.701	94.401	94.401	94.401	95.201	95.201	95.201	94.401
	AY-A	79.701	79.701	74.801	82.101	75.601	88.701	94.401	94.401	94.401	95.201	95.201	95.201	94.401	100.001
	CA76	79.701	79.701	74.801	81.301	75.601	88.701	93.601	93.601	93.601	96.001	96.001	96.001	95.201	99.201	99.201
	LEO	80.501	80.501	75.601	81.301	76.401	87.901	92.801	92.801	92.801	95.201	95.201	95.201	94.401	96.801	96.801	97.601
	PEY	78.901	78.901	74.001	78.901	73.201	87.901	90.401	90.401	90.401	95.201	95.201	94.401	94.401	96.001	96.001	96.801	96.001
	ChiP	78.901	78.901	74.001	78.901	73.201	87.901	90.401	90.401	90.401	95.201	95.201	94.401	94.401	96.001	96.001	96.801	96.001	100.001
	AY2192	78.901	78.901	74.001	79.701	74.001	87.101	91.201	91.201	91.201	95.201	95.201	95.201	94.401	95.201	95.201	96.001	95.201	96.001	96.001
	SP1	78.901	78.901	74.001	79.701	73.201	87.101	91.201	91.201	91.201	95.201	95.201	95.201	94.401	95.201	95.201	96.001	95.201	96.001	96.001	98.401
	AY1	79.701	79.701	74.801	80.501	74.001	87.901	92.001	92.001	92.001	96.001	96.001	96.001	95.201	96.001	96.001	96.801	96.001	96.801	96.801	99.201	99.201
	GLAW	79.701	79.701	74.801	80.501	74.001	87.901	92.001	92.001	92.001	96.001	96.001	96.001	95.201	96.001	96.001	96.801	96.001	96.801	96.801	99.201	99.201	100.001
	GLAWC	79.701	79.701	74.801	80.501	74.001	87.901	92.001	92.001	92.001	96.001	96.001	96.001	95.201	96.001	96.001	96.801	96.001	96.801	96.801	99.201	99.201	100.001	100.001
	RV	79.701	79.701	74.801	80.501	74.001	87.901	92.001	92.001	92.001	96.001	96.001	96.001	95.201	96.001	96.001	96.801	96.001	96.801	96.801	99.201	99.201	100.001	100.001	100.001
	SAY	79.701	79.701	74.801	80.501	74.001	87.901	92.001	92.001	92.001	96.001	96.001	96.001	95.201	96.001	96.001	96.801	96.001	96.801	96.801	99.201	99.201	100.001	100.001	100.001	100.001
	CYP	79.701	79.701	74.801	80.501	74.001	87.901	92.001	92.001	92.001	96.001	96.001	96.001	95.201	96.001	96.001	96.801	96.001	96.801	96.801	99.201	99.201	100.001	100.001	100.001	100.001	100.001
Phyl-B	SY	67.501	67.501	66.701	67.501	58.301	67.501	65.001	65.001	65.001	66.701	66.701	66.701	66.701	65.801	65.801	65.801	65.801	66.701	66.701	65.801	66.701	66.701	66.701	66.701	66.701	66.701	66.701
	PvWB	68.101	68.101	67.201	65.501	57.101	65.501	65.501	65.501	65.501	67.201	67.201	67.201	67.201	66.401	66.401	66.401	66.401	67.201	67.201	66.401	67.201	67.201	67.201	67.201	67.201	67.201	67.201	92.401
	MD	68.901	68.901	68.101	66.401	58.801	66.401	66.401	66.401	66.401	68.101	68.101	68.101	68.101	67.201	67.201	67.201	67.201	68.101	68.101	67.201	68.101	68.101	68.101	68.101	68.101	68.101	68.101	93.301	99.201
Phyl-C	231/09	63.401	63.401	60.701	52.601	48.201	55.301	51.801	51.801	51.801	53.501	53.501	54.401	54.401	51.801	51.801	51.801	52.601	53.501	53.501	51.801	51.801	52.601	52.601	52.601	52.601	52.601	52.601	54.401	55.801	56.601
	284/09	63.401	63.401	60.701	52.601	48.201	55.301	51.801	51.801	51.801	53.501	53.501	54.401	54.401	51.801	51.801	51.801	52.601	53.501	53.501	51.801	51.801	52.601	52.601	52.601	52.601	52.601	52.601	54.401	55.801	56.601	100.001
	Vc33	60.401	60.401	56.801	55.001	49.501	55.001	54.101	54.101	54.101	55.001	55.001	56.801	56.801	54.101	54.101	54.101	55.901	55.901	55.901	54.101	54.101	55.001	55.001	55.001	55.001	55.001	55.001	55.001	54.501	55.501	75.401	75.401
	BellVir	57.001	57.001	53.501	50.001	45.601	52.601	55.301	55.301	55.301	53.501	53.501	52.601	52.601	54.401	54.401	54.401	54.401	52.601	52.601	52.601	51.801	52.601	52.601	52.601	52.601	52.601	52.601	48.201	46.901	47.801	71.801	71.801	83.301
Phyl-D	EPWB	47.501	47.501	46.701	47.501	48.401	51.601	49.201	49.201	49.201	49.201	49.201	50.001	49.201	50.001	50.001	50.001	49.201	48.401	48.401	47.501	48.401	48.401	48.401	48.401	48.401	48.401	48.401	48.701	50.001	50.001	41.601	41.601	46.401	45.101
	PnWB	47.501	47.501	46.701	47.501	48.401	51.601	49.201	49.201	49.201	49.201	49.201	50.001	49.201	50.001	50.001	50.001	49.201	48.401	48.401	47.501	48.401	48.401	48.401	48.401	48.401	48.401	48.401	48.701	50.001	50.001	41.601	41.601	46.401	45.101	100.001
	ChV	47.501	47.501	46.701	47.501	48.401	51.601	49.201	49.201	49.201	49.201	49.201	50.001	49.201	50.001	50.001	50.001	49.201	48.401	48.401	47.501	48.401	48.401	48.401	48.401	48.401	48.401	48.401	48.701	50.001	50.001	41.601	41.601	46.401	45.101	100.001	100.001
	JWB	48.401	48.401	47.501	46.701	48.401	52.501	49.201	49.201	49.201	47.501	47.501	50.001	49.201	49.201	49.201	49.201	47.501	47.501	47.501	46.701	47.501	47.501	47.501	47.501	47.501	47.501	47.501	50.401	50.801	50.801	41.601	41.601	46.401	43.401	86.101	86.101	86.101
	JWB-nky	49.201	49.201	48.401	47.501	49.201	53.301	50.001	50.001	50.001	48.401	48.401	50.801	50.001	50.001	50.001	50.001	48.401	48.401	48.401	47.501	48.401	48.401	48.401	48.401	48.401	48.401	48.401	51.301	51.701	51.701	42.501	42.501	47.301	44.201	86.901	86.901	86.901	99.201
	SWB	49.201	49.201	48.401	47.501	49.201	53.301	50.001	50.001	50.001	48.401	48.401	50.801	50.001	50.001	50.001	50.001	48.401	48.401	48.401	47.501	48.401	48.401	48.401	48.401	48.401	48.401	48.401	51.301	51.701	51.701	42.501	42.501	47.301	44.201	86.901	86.901	86.901	99.201	100.001
	HP	49.201	49.201	48.401	47.501	49.201	53.301	50.001	50.001	50.001	48.401	48.401	50.801	50.001	50.001	50.001	50.001	48.401	48.401	48.401	47.501	48.401	48.401	48.401	48.401	48.401	48.401	48.401	51.301	51.701	51.701	42.501	42.501	47.301	44.201	86.901	86.901	86.901	99.201	100.001	100.001
	FBP	46.301	46.301	43.901	51.201	50.401	53.701	51.201	51.201	51.201	51.201	51.201	52.001	51.201	52.001	52.001	52.001	52.001	51.201	51.201	50.401	51.201	51.201	51.201	51.201	51.201	51.201	51.201	47.501	48.701	47.901	48.701	48.701	49.101	45.201	72.101	72.101	72.101	70.501	71.301	71.301	71.301
	WBDL	44.701	44.701	43.901	43.101	45.501	50.401	46.301	46.301	46.301	49.201	49.201	50.001	49.201	47.201	47.201	50.001	50.801	49.201	49.201	48.401	48.401	49.201	49.201	49.201	49.201	49.201	49.201	48.301	48.701	48.701	44.301	44.301	46.401	40.901	73.801	73.801	73.801	74.601	73.801	73.801	73.801	80.601
